# Supplementary material for: Takotsubo syndrome complicated by left ventricular thrombus and free wall rupture leading to cardiac arrest: a case report of successful life-saving surgical treatment
Source: Eur Heart J Case Rep. 2025 Nov 21;9(12):ytaf601. doi: 10.1093/ehjcr/ytaf601 (PMC12677205; doi:10.1093/ehjcr/ytaf601)
Supplement: ytaf601_Supplementary_Data [file ytaf601_supplementary_data.zip]

Archive with 6 entries (6 files):
- VideoS1.mp4
- VideoS2.mp4
- VideoS3.mp4
- VideoS4.mp4
- VideoS5.mp4
- VideoS6.mp4
